# Supplementary material for: A Non-Vacuum Coating Process That Fully Achieves Technical Goals of Bipolar Plates via Synergistic Control of Multiple Layer-by-Layer Strategy
Source: Molecules. 2025 Jun 11;30(12):2543. doi: 10.3390/molecules30122543 (PMC12196416; doi:10.3390/molecules30122543)
Supplement: Supplementary file 1 [file molecules-30-02543-s001.zip]

Archive with 1 entries (1 files):
- molecules-3692261-supplementary.pdf
